# Supplementary material for: DNA Methylation Fine-Tunes Light- and Hormone-Responsive Growth Plasticity in Arabidopsis Seedlings
Source: Int J Mol Sci. 2026 Jan 20;27(2):1034. doi: 10.3390/ijms27021034 (PMC12842573; doi:10.3390/ijms27021034)
Supplement: Supplementary file 1 [file ijms-27-01034-s001.zip › Supplementary Table S1.xlsx]

## Sheet: Foglio1
Supplementary Table S1 Primers used in the present work.
Real time-qPCR primers
GENE	Type of primer	SEQUENCE 5'-3'	REFERENCE
SAND	forward	AACTCTATGCAGCATTTGATCCACT	Forgione et al., 2019
SAND	reverse	TGATTGCATATCTTTATCGCCATC	Forgione et al., 2019
PIN1	forward	CTTCTTATGCCGTTGGCCTC	Forgione et al., 2019
PIN1	reverse	CACCGCAGTGCTAAGAATGTC	Forgione et al., 2019
PIN3	forward	GTTTGCCATGGCGGTTAGGT	Forgione et al., 2019
PIN3	reverse	CGCAAACACAAAGGGCACAA	Forgione et al., 2019
PIN7	forward	ATTGCGTGTGGCCATTGTTC	Forgione et al., 2019
PIN7	reverse	CCTGTACTCAAGATTGCGGGA	Forgione et al., 2019
ARF7	forward	GATCTAGCGCGCATGTTTGG	Forgione et al., 2019
ARF7	reverse	TTCTTCCCATGGATCATCGC	Forgione et al., 2019
IAA3	forward	TGTTCAAATTCTCTGTGGGAGA	Forgione et al., 2019
IAA3	reverse	CCATGGAACATCACCAATGAGC	Forgione et al., 2019
LAX3	forward	ATTCGTAGTTGGGTTCGGGT	Forgione et al., 2019
LAX3	reverse	CATGGCTTGTGAGGAGGGC	Forgione et al., 2019
PIF3	forward	GGTATGGGAATGCCTTATGCA	Soy et al., 2012
PIF3	reverse	TGGAACTGTGGTCCGTGGTTA	Soy et al., 2012
PIF4	forward	GCGGCTTCGGCTCCGATGAT	Soy et al., 2012
PIF4	reverse	AGTCGCGGCCTGCATGTGTG	Soy et al., 2012
PIF5	forward	TCGGAGCAGCTCGCTAGGTA	Soy et al., 2012
PIF5	reverse	TTGTTGCACGGTCTGCATCT	Soy et al., 2012
PIF7	forward	CCGGGTGTGAGACTTTGGA	Leivar et al., 2009
PIF7	reverse	CCCGTCGTCCATTAGATCTACCTGCTTCTC	Leivar et al., 2009
HYH	forward	CAATGACCAGCTCGAAGAGA	Woloszynska et al., 2018
HYH	reverse	CACTGAACAATGGATTAAAGGG	Woloszynska et al., 2018
HY5	forward	TCAGAACGAGAACCAGATGC	Woloszynska et al., 2018
HY5	reverse	GAAGGAGATCAAAGGCTTGC	Woloszynska et al., 2018
EID1	forward	GTTTGTGCGATGAGACTTGG	Woloszynska et al., 2018
EID1	reverse	TAAAGCAGTCCAAGCACCAG	Woloszynska et al., 2018
LHY	forward	GAGACAGACAGGATTTAAGCCA	Woloszynska et al., 2018
LHY	reverse	GAAGCTTCTCCTTCCAATCG	Woloszynska et al., 2018
CCA1	forward	CCATGGAAGCCAAAGAAAGT	Woloszynska et al., 2018
CCA1	reverse	GGAAGCTTGAGTTTCCAACC	Woloszynska et al., 2018
TOC1	forward	AGGTGCAGCTGACTACCTTGTGAA	Himanen et al., 2012
TOC1	reverse	AGCAAGTCCTAGCATGCGTCTTCT	Himanen et al., 2012
